# Supplementary material for: A Bacterial Sulfotransferase Catalyzes an Unusual Di‐Sulfation in Natural Products Biosynthesis
Source: Chembiochem. 2025 Apr 4;26(11):e202500024. doi: 10.1002/cbic.202500024 (PMC12135136; doi:10.1002/cbic.202500024)
Supplement: Supplementary file 1 — Supplementary Material [file CBIC-26-e202500024-s001.zip]

Archive with 3 entries (2 files):
- cbic202500024-sup-0002-SuppData-S1/
- cbic202500024-sup-0002-SuppData-S1/cbic202500024-sup-0001-SuppData-S1.pdf
- cbic202500024-sup-0002-SuppData-S1/Extended Data File 1.xlsx
