# Supplementary material for: A Bacterial Sulfotransferase Catalyzes an Unusual Di‐Sulfation in Natural Products Biosynthesis
Source: Chembiochem. 2025 Apr 4;26(11):e202500024. doi: 10.1002/cbic.202500024 (PMC12135136; doi:10.1002/cbic.202500024)
Supplement: Supplementary file 1 — Supplementary Material [file CBIC-26-e202500024-s001.zip › cbic202500024-sup-0002-SuppData-S1/Extended Data File 1.xlsx]

## Sheet: PAPS gene homologs
AdpP1 BLAST Hits
Accession	% Identity	Accession Length	e-value	Total Score	Gene Location in Genome (bp)	Notes
WP_015660630.1	100	182	6.5e-132	365	6637561..6638109	AdpP1
WP_015656999.1	72.727	194	5.84e-95	272	2502749..2503336
WP_015657217.1	71.429	183	3.27e-90	259	2743025..2743576
AdpP2 BLAST Hits
Accession	% Identity	Accession Length	e-value	Total Score	Gene Location in Genome (bp)	Notes
WP_015660629.1	100	302	0	608	6636656..6637564	AdpP2
WP_015657000.1	84.068	312	0	517	2503333..2504271
WP_015657218.1	83.618	299	0	512	2743573..2744472
AdpP3 BLAST Hits
Accession	% Identity	Accession Length	e-value	Total Score	Gene Location in Genome (bp)	Notes
CCK30292.1	100	465	0	917	6635257..6636654	AdpP3
WP_015657219.1	72.335	394	0	552	2504274..2505602
WP_015657001.1	69.157	415	0	548	2744475..2745680

## Sheet: Production comparison
Compound 3	M1152_adp_min	M1152_adp_full	DSM101723		Compound 4	M1152_adp_min	M1152_adp_full	DSM101723		Compound 5	M1152_adp_min	M1152_adp_full	DSM101723		Compound 6	M1152_adp_min	M1152_adp_full	DSM101723
Sample 1 EIC intensity	1.4097e+08	5.73293e+08	5.9568e+08		Sample 1 EIC intensity	1.36683e+08	8.31743e+08	4.90978e+09		Sample 1 EIC intensity	6952.53	241295	349229		Sample 1 EIC intensity	4706.53	196674	256500
Sample 2 EIC intensity	2.14458e+07	5.42839e+08	4.22246e+08		Sample 2 EIC intensity	1.59236e+07	7.9625e+08	3.8138e+09		Sample 2 EIC intensity	6644.94	260629	265216		Sample 2 EIC intensity	3301.47	225820	364852
Sample 3 EIC intensity	4.42131e+07	9.19901e+07	4.30448e+08		Sample 3 EIC intensity	3.81661e+07	6.55483e+07	2.82002e+09		Sample 3 EIC intensity	7230.3	106706	234402		Sample 3 EIC intensity	4661.82	69252.2	582960
Sample 1 TIC intensity	1.24025e+09	5.81858e+09	1.62782e+10		Sample 1 TIC intensity	1.24025e+09	5.81858e+09	1.62782e+10		Sample 1 TIC intensity	1.24025e+09	5.81858e+09	1.62782e+10		Sample 1 TIC intensity	1.24025e+09	5.81858e+09	1.62782e+10
Sample 2 TIC intensity	1.39722e+09	6.28041e+09	1.49807e+10		Sample 2 TIC intensity	1.39722e+09	6.28041e+09	1.49807e+10		Sample 2 TIC intensity	1.39722e+09	6.28041e+09	1.49807e+10		Sample 2 TIC intensity	1.39722e+09	6.28041e+09	1.49807e+10
Sample 3 TIC intensity	9.30473e+08	1.66794e+09	1.21028e+10		Sample 3 TIC intensity	9.30473e+08	1.66794e+09	1.21028e+10		Sample 3 TIC intensity	9.30473e+08	1.66794e+09	1.21028e+10		Sample 3 TIC intensity	9.30473e+08	1.66794e+09	1.21028e+10
Sample 1 EIC/TIC	0.113662	0.0985281	0.0365937		Sample 1 EIC/TIC	0.110205	0.142946	0.301617		Sample 1 EIC/TIC	5.60573e-06	4.14698e-05	2.14538e-05		Sample 1 EIC/TIC	3.79481e-06	3.3801e-05	1.57572e-05
Sample 2 EIC/TIC	0.0153489	0.0864337	0.028186		Sample 2 EIC/TIC	0.0113966	0.126783	0.254581		Sample 2 EIC/TIC	4.75582e-06	4.14987e-05	1.77039e-05		Sample 2 EIC/TIC	2.36288e-06	3.59562e-05	2.43548e-05
Sample 3 EIC/TIC	0.0475168	0.055152	0.035566		Sample 3 EIC/TIC	0.041018	0.039299	0.233006		Sample 3 EIC/TIC	7.77057e-06	6.39749e-05	1.93676e-05		Sample 3 EIC/TIC	5.01017e-06	4.15197e-05	4.81674e-05
Average EIC/TIC	NA	NA	0.0334486		Average EIC/TIC	NA	NA	0.263068		Average EIC/TIC	NA	NA	1.95084e-05		Average EIC/TIC	NA	NA	2.94265e-05
Sample 1 normalized fold-change	3.39812	2.94566	NA		Sample 1 normalized fold-change	0.418924	0.543381	NA		Sample 1 normalized fold-change	0.28735	2.12574	NA		Sample 1 normalized fold-change	0.128959	1.14866	NA
Sample 2 normalized fold-change	0.45888	2.58408	NA		Sample 2 normalized fold-change	0.0433219	0.481941	NA		Sample 2 normalized fold-change	0.243783	2.12722	NA		Sample 2 normalized fold-change	0.0802978	1.2219	NA
Sample 3 normalized fold-change	1.42059	1.64886	NA		Sample 3 normalized fold-change	0.155922	0.149387	NA		Sample 3 normalized fold-change	0.398319	3.27935	NA		Sample 3 normalized fold-change	0.17026	1.41096	NA
Average normalized fold-change	1.7592	2.39286	NA		Average normalized fold-change	0.206056	0.39157	NA		Average normalized fold-change	0.309817	2.51077	NA		Average normalized fold-change	0.126506	1.26051	NA
Standard deviation	1.49859	0.66921	NA		Standard deviation	0.192755	0.211974	NA		Standard deviation	0.0796801	0.665608	NA		Standard deviation	0.0450314	0.135346	NA
p-value	0.555194		NA		p-value	0.325372		NA		p-value	0.0277134		NA		p-value	0.00226599		NA
